# Supplementary material for: Deciphering the molecular and cellular atlas of immune cells in septic patients with different bacterial infections
Source: J Transl Med. 2023 Nov 2;21:777. doi: 10.1186/s12967-023-04631-4 (PMC10621118; doi:10.1186/s12967-023-04631-4)
Supplement: Supplementary file 1 — Additional file 1: Table S1. Functional annotation of the potential key gene sets in septic patients with different bacterial infections. [file 12967_2023_4631_MOESM1_ESM.csv]

Additional file Table 1 Functional annotation of the potential key gene sets in septic patients with different bacterial infections
Description	GeneRatio	p.adjust(Log10)	Group
Neutrophil degranulation	18	-15	Acinetobacter_baumannii
innate immune response	18	-12	Acinetobacter_baumannii
regulation of defense response	15	-7.8	Acinetobacter_baumannii
defense response to bacterium	10	-6.4	Acinetobacter_baumannii
positive regulation of defense response	10	-5.3	Acinetobacter_baumannii
response to bacterium	12	-5.2	Acinetobacter_baumannii
regulation of inflammatory response	10	-5.2	Acinetobacter_baumannii
positive regulation of inflammatory response	7	-4.6	Acinetobacter_baumannii
positive regulation of response to external stimulus	10	-4.3	Acinetobacter_baumannii
regulation of innate immune response	8	-3.3	Acinetobacter_baumannii
inflammatory response	9	-3.2	Acinetobacter_baumannii
NABA MATRISOME ASSOCIATED	10	-3	Acinetobacter_baumannii
Nucleotide-binding oligomerization domain (NOD) pathway	4	-2.9	Acinetobacter_baumannii
regulation of response to biotic stimulus	8	-2.7	Acinetobacter_baumannii
immune response-regulating signaling pathway	7	-2.7	Acinetobacter_baumannii
detection of bacterium	3	-2.4	Acinetobacter_baumannii
regulation of interleukin-1 production	5	-2.4	Acinetobacter_baumannii
positive regulation of interleukin-1 beta production	4	-2.3	Acinetobacter_baumannii
detection of other organism	3	-2.3	Acinetobacter_baumannii
positive regulation of response to biotic stimulus	6	-2.1	Acinetobacter_baumannii
Neutrophil degranulation	26	-20	B.pseudomallei_HC
innate immune response	22	-11	B.pseudomallei_HC
regulation of defense response	20	-8.8	B.pseudomallei_HC
response to bacterium	19	-8.6	B.pseudomallei_HC
positive regulation of immune response	16	-6.5	B.pseudomallei_HC
defense response to bacterium	12	-6.3	B.pseudomallei_HC
positive regulation of defense response	13	-6.1	B.pseudomallei_HC
negative regulation of immune system process	13	-5	B.pseudomallei_HC
regulation of inflammatory response	12	-4.8	B.pseudomallei_HC
positive regulation of response to external stimulus	13	-4.6	B.pseudomallei_HC
positive regulation of response to biotic stimulus	10	-4.5	B.pseudomallei_HC
regulation of response to biotic stimulus	12	-4.4	B.pseudomallei_HC
negative regulation of cytokine production	11	-4.4	B.pseudomallei_HC
regulation of innate immune response	11	-4.4	B.pseudomallei_HC
positive regulation of cytokine production	12	-4.2	B.pseudomallei_HC
cellular response to cytokine stimulus	14	-4.2	B.pseudomallei_HC
immune response-regulating signaling pathway	10	-4	B.pseudomallei_HC
regulation of cell activation	13	-3.8	B.pseudomallei_HC
regulation of interleukin-1 production	7	-3.7	B.pseudomallei_HC
activation of immune response	10	-3.7	B.pseudomallei_HC
Neutrophil degranulation	8	-6	Corynebacterium spp.
regulation of leukocyte activation	4	0	Corynebacterium spp.
regulation of cell activation	4	0	Corynebacterium spp.
response to bacterium	4	0	Corynebacterium spp.
defense response to bacterium	3	0	Corynebacterium spp.
innate immune response	4	0	Corynebacterium spp.
regulation of cell-cell adhesion	3	0	Corynebacterium spp.
regulation of lymphocyte activation	3	0	Corynebacterium spp.
adaptive immune response	3	0	Corynebacterium spp.
NABA MATRISOME ASSOCIATED	3	0	Corynebacterium spp.
Neutrophil degranulation	36	-35	E.coli_HC
regulation of defense response	21	-9.6	E.coli_HC
inflammatory response	17	-8.2	E.coli_HC
innate immune response	18	-7.1	E.coli_HC
regulation of cell activation	17	-7.1	E.coli_HC
positive regulation of immune response	16	-6.6	E.coli_HC
regulation of leukocyte activation	15	-5.8	E.coli_HC
regulation of inflammatory response	13	-5.8	E.coli_HC
positive regulation of defense response	12	-5.1	E.coli_HC
response to bacterium	15	-5.1	E.coli_HC
positive regulation of cytokine production	13	-5.1	E.coli_HC
immune response-regulating signaling pathway	11	-5	E.coli_HC
negative regulation of immune response	9	-4.8	E.coli_HC
positive regulation of response to external stimulus	13	-4.7	E.coli_HC
regulation of response to biotic stimulus	12	-4.5	E.coli_HC
negative regulation of cytokine production	11	-4.5	E.coli_HC
regulation of innate immune response	11	-4.5	E.coli_HC
regulation of immune effector process	11	-4.4	E.coli_HC
negative regulation of immune system process	12	-4.3	E.coli_HC
regulation of leukocyte mediated immunity	9	-4	E.coli_HC
Neutrophil degranulation	29	-27	Group A Strep
inflammatory response	16	-8.2	Group A Strep
regulation of defense response	17	-7.1	Group A Strep
innate immune response	16	-6.4	Group A Strep
positive regulation of cytokine production	13	-5.8	Group A Strep
response to bacterium	14	-5	Group A Strep
defense response to bacterium	10	-4.8	Group A Strep
positive regulation of defense response	11	-4.8	Group A Strep
positive regulation of immune response	13	-4.8	Group A Strep
regulation of inflammatory response	11	-4.7	Group A Strep
immune response-regulating signaling pathway	10	-4.7	Group A Strep
positive regulation of response to external stimulus	12	-4.6	Group A Strep
cellular response to cytokine stimulus	13	-4.2	Group A Strep
regulation of interleukin-1 production	7	-4.1	Group A Strep
activation of immune response	9	-3.2	Group A Strep
cytokine-mediated signaling pathway	9	-3.2	Group A Strep
regulation of innate immune response	9	-3.2	Group A Strep
positive regulation of response to biotic stimulus	8	-3.1	Group A Strep
positive regulation of interleukin-1 beta production	5	-3.1	Group A Strep
immune response-activating signaling pathway	8	-3	Group A Strep
Neutrophil degranulation	39	-45	Group B Strep
response to bacterium	18	-9.1	Group B Strep
defense response to bacterium	12	-7.2	Group B Strep
innate immune response	15	-5.7	Group B Strep
antimicrobial humoral response	8	-5.7	Group B Strep
negative regulation of cytokine production	11	-5.1	Group B Strep
defense response to fungus	6	-5	Group B Strep
NABA MATRISOME ASSOCIATED	14	-4.9	Group B Strep
response to fungus	6	-4.6	Group B Strep
antimicrobial humoral immune response mediated by antimicrobial peptide	6	-4.2	Group B Strep
regulation of defense response	13	-4	Group B Strep
humoral immune response	8	-3.8	Group B Strep
Antimicrobial peptides	6	-3.6	Group B Strep
cell killing	6	-3.4	Group B Strep
regulation of tumor necrosis factor production	7	-3.2	Group B Strep
regulation of tumor necrosis factor superfamily cytokine production	7	-3.2	Group B Strep
Transcriptional misregulation in cancer	7	-3.1	Group B Strep
positive regulation of reactive oxygen species metabolic process	5	-3	Group B Strep
regulation of inflammatory response	9	-3	Group B Strep
regulation of interleukin-1 production	6	-3	Group B Strep
Neutrophil degranulation	25	-30	Klebsiella pneumoniae
defense response to bacterium	14	-14	Klebsiella pneumoniae
response to bacterium	16	-11	Klebsiella pneumoniae
innate immune response	15	-9.7	Klebsiella pneumoniae
defense response to fungus	7	-8.5	Klebsiella pneumoniae
response to fungus	7	-8	Klebsiella pneumoniae
Antimicrobial peptides	7	-6.7	Klebsiella pneumoniae
antimicrobial humoral response	7	-6.2	Klebsiella pneumoniae
humoral immune response	8	-5.7	Klebsiella pneumoniae
antimicrobial humoral immune response mediated by antimicrobial peptide	6	-5.7	Klebsiella pneumoniae
negative regulation of cytokine production	9	-5.4	Klebsiella pneumoniae
killing of cells of another organism	5	-5.3	Klebsiella pneumoniae
cell killing	6	-4.9	Klebsiella pneumoniae
response to lipopolysaccharide	8	-4.6	Klebsiella pneumoniae
antibacterial humoral response	5	-4.6	Klebsiella pneumoniae
response to molecule of bacterial origin	8	-4.4	Klebsiella pneumoniae
defense response to Gram-negative bacterium	5	-3.7	Klebsiella pneumoniae
Transcriptional misregulation in cancer	6	-3.5	Klebsiella pneumoniae
NABA MATRISOME ASSOCIATED	9	-3.1	Klebsiella pneumoniae
regulation of defense response	9	-3	Klebsiella pneumoniae
Neutrophil degranulation	10	-3.6	Micrococcus spp
response to bacterium	11	-3.4	Micrococcus spp
defense response to bacterium	8	-3.4	Micrococcus spp
NABA MATRISOME ASSOCIATED	10	-2.4	Micrococcus spp
innate immune response	9	-1.5	Micrococcus spp
cellular detoxification	4	-0.91	Micrococcus spp
response to toxic substance	5	-0.91	Micrococcus spp
humoral immune response	5	-0.91	Micrococcus spp
cellular response to toxic substance	4	-0.91	Micrococcus spp
antimicrobial humoral response	4	-0.91	Micrococcus spp
Spinal cord injury	4	-0.89	Micrococcus spp
detoxification	4	-0.89	Micrococcus spp
Fc receptor signaling pathway	3	-0.79	Micrococcus spp
Cell surface interactions at the vascular wall	4	-0.76	Micrococcus spp
Hemostasis	7	-0.76	Micrococcus spp
NABA ECM AFFILIATED	4	-0.46	Micrococcus spp
negative regulation of proteolysis	5	-0.42	Micrococcus spp
response to lipopolysaccharide	5	-0.42	Micrococcus spp
antimicrobial humoral immune response mediated by antimicrobial peptide	3	-0.42	Micrococcus spp
acute inflammatory response	3	-0.41	Micrococcus spp
Neutrophil degranulation	32	-34	Neissera
response to bacterium	18	-9.5	Neissera
innate immune response	18	-9.2	Neissera
defense response to bacterium	11	-6.3	Neissera
NABA MATRISOME ASSOCIATED	15	-6.1	Neissera
inflammatory response	13	-5.8	Neissera
C1q complex	3	-4.4	Neissera
positive regulation of immune response	12	-4.3	Neissera
Oxidative damage response	5	-4	Neissera
humoral immune response	8	-3.9	Neissera
activation of immune response	9	-3.5	Neissera
positive regulation of cytokine production	10	-3.4	Neissera
Classical antibody-mediated complement activation	3	-3.4	Neissera
immune response-regulating signaling pathway	8	-2.8	Neissera
response to glucocorticoid	6	-2.8	Neissera
synapse pruning	3	-2.7	Neissera
regulation of defense response	11	-2.7	Neissera
Complement and coagulation cascades	5	-2.7	Neissera
positive regulation of cell death	10	-2.7	Neissera
detection of biotic stimulus	4	-2.7	Neissera
Neutrophil degranulation	19	-12	Salmonella
inflammatory response	17	-9.1	Salmonella
regulation of defense response	18	-7.9	Salmonella
innate immune response	16	-6.2	Salmonella
immune response-regulating signaling pathway	11	-5.3	Salmonella
acute inflammatory response	7	-5.3	Salmonella
response to bacterium	14	-4.9	Salmonella
negative regulation of defense response	10	-4.9	Salmonella
defense response to bacterium	10	-4.8	Salmonella
regulation of inflammatory response	11	-4.5	Salmonella
negative regulation of response to external stimulus	11	-4.2	Salmonella
negative regulation of cytokine production	10	-3.9	Salmonella
positive regulation of cytokine production	11	-3.9	Salmonella
positive regulation of immune response	12	-3.9	Salmonella
immune effector process	10	-3.9	Salmonella
regulation of cell activation	12	-3.6	Salmonella
immune response-regulating cell surface receptor signaling pathway	8	-3.2	Salmonella
regulation of leukocyte activation	11	-3.1	Salmonella
regulation of innate immune response	9	-3.1	Salmonella
negative regulation of immune system process	10	-3.1	Salmonella
Neutrophil degranulation	25	-32	Staph Aureus
defense response to bacterium	12	-11	Staph Aureus
response to bacterium	15	-11	Staph Aureus
innate immune response	12	-6.6	Staph Aureus
regulation of defense response	12	-6.5	Staph Aureus
antimicrobial humoral response	7	-6.5	Staph Aureus
humoral immune response	8	-6.1	Staph Aureus
negative regulation of cytokine production	9	-5.8	Staph Aureus
regulation of inflammatory response	9	-5.5	Staph Aureus
cell killing	6	-5.2	Staph Aureus
defense response to fungus	5	-5	Staph Aureus
response to fungus	5	-4.6	Staph Aureus
antimicrobial humoral immune response mediated by antimicrobial peptide	5	-4.3	Staph Aureus
regulation of cell activation	9	-3.9	Staph Aureus
regulation of tumor necrosis factor production	6	-3.8	Staph Aureus
Antimicrobial peptides	5	-3.8	Staph Aureus
regulation of tumor necrosis factor superfamily cytokine production	6	-3.8	Staph Aureus
killing of cells of another organism	4	-3.6	Staph Aureus
positive regulation of response to external stimulus	8	-3.6	Staph Aureus
positive regulation of defense response	7	-3.3	Staph Aureus
Neutrophil degranulation	34	-42	Strep viridans
response to bacterium	16	-8.8	Strep viridans
defense response to bacterium	12	-8.7	Strep viridans
innate immune response	13	-5.2	Strep viridans
response to fungus	6	-5.1	Strep viridans
antimicrobial humoral response	7	-5.1	Strep viridans
defense response to fungus	5	-3.9	Strep viridans
positive regulation of response to external stimulus	10	-3.8	Strep viridans
antibacterial humoral response	5	-3.7	Strep viridans
Extracellular matrix organization	8	-3.7	Strep viridans
neutrophil mediated immunity	4	-3.7	Strep viridans
regulation of defense response	11	-3.5	Strep viridans
humoral immune response	7	-3.5	Strep viridans
response to yeast	3	-3.4	Strep viridans
NABA ECM REGULATORS	7	-3.3	Strep viridans
myeloid leukocyte activation	6	-3.3	Strep viridans
Activation of Matrix Metalloproteinases	4	-3.2	Strep viridans
neutrophil mediated cytotoxicity	3	-3.2	Strep viridans
neutrophil-mediated killing of bacterium	3	-3.2	Strep viridans
neutrophil-mediated killing of symbiont cell	3	-3.2	Strep viridans
